# Supplementary material for: Correction: An Anti-β-Amyloid vaccine for treating cognitive deficits in a mouse model of down syndrome
Source: PLoS One. 2025 May 12;20(5):e0324280. doi: 10.1371/journal.pone.0324280 (PMC12068576; doi:10.1371/journal.pone.0324280)
Supplement: S1 File — (ZIP) [file pone.0324280.s001.zip]

Archive with 10 entries (9 files):
- S1 File/
- S1 File/Figure 3 A 1-100 dilution-blot.tif
- S1 File/Figure 3 A 1-1000 dilution blot.tif
- S1 File/Figure 3B blot.tif
- S1 File/Figure 3C-Anti-APP blot.tif
- S1 File/Figure 3C-Anti-GFP blot.tif
- S1 File/Figure 3C-serum -blot.tif
- S1 File/Figure 3D-anti-APP.tif
- S1 File/Figure 3D-vaccine blot.tif
- S1 File/Figure 5 A blot.tif
