# Supplementary material for: Correction: An Anti-β-Amyloid vaccine for treating cognitive deficits in a mouse model of down syndrome
Source: PLoS One. 2025 May 12;20(5):e0324280. doi: 10.1371/journal.pone.0324280 (PMC12068576; doi:10.1371/journal.pone.0324280)
Supplement: S2 File — (ZIP) [file pone.0324280.s002.zip]

Archive with 17 entries (16 files):
- S2 File/
- S2 File/Underlying image original Figure 8E Perls Prussian blue​  - 2N DS-01.tif
- S2 File/Underlying image original Figure 8E Perls Prussian blue​  - 2N Vehicle.tif
- S2 File/Underlying image original Figure 8E Perls Prussian blue​  - Ts65 DS-01.tif
- S2 File/Underlying image original Figure 8E Perls Prussian blue​  - Ts65Dn vehicle.tif
- S2 File/Updated Figure 8E Perls Prussian blue - 2N Vehicle.tif
- S2 File/Updated Figure 8E Perls Prussian blue - Ts65Dn DS-01.tif
- S2 File/Updated Figure 8E Perls Prussian blue - Ts65Dn Vehicle.tif
- S2 File/Updated Figure 8E Perls Prussian blue- 2N DS-01.tif
- S2 File/W13-1699_A3_2N _vehicle_slide03.tif
- S2 File/W13-1699_A7_2N_vehicle_slide02.tif
- S2 File/W13-1699_B07_2N_DS01_slide_02.tif
- S2 File/W13-1699_B08_2N_DS01_slide_02.tif
- S2 File/W13-1699_C1_Ts65Dn-_vehicle_slide_03.tif
- S2 File/W13-1699_C3_Ts65Dn-_vehicle_slide_03.tif
- S2 File/W13-1699_D4_Ts65Dn_DS01_slide_02.tif
- S2 File/W13-1699_D6_Ts65Dn_DS01_slide_02.tif
