# Supplementary material for: Correction: An Anti-β-Amyloid vaccine for treating cognitive deficits in a mouse model of down syndrome
Source: PLoS One. 2025 May 12;20(5):e0324280. doi: 10.1371/journal.pone.0324280 (PMC12068576; doi:10.1371/journal.pone.0324280)
Supplement: S3 File — (XLSX) [file pone.0324280.s003.xlsx]

## Sheet: Figure 1
Figure 1 A
		2N	Ts65Dn
		16.6354	26.7715
		18.1234	27.6298
			25.4078
	Average	17.3794	26.603
	%	1	1.53072
	Fold	1	1.53072
Figure 1 B
App protein 2N			App protein Ts65Dn			APP-CTFs 2N			APP-CTFs Ts65Dn
Mean	SEM		Mean	SEM		Mean	SEM		Mean	SEM
100	4		143.8	4.5		100	16		198.38	9
Figure 1B for fl-APP and APP-CTFs: we were unable to find the dataset used to support the published data. We include another dataset that was produced by our group at about the same time. Note that these data show the same significant changes in Ts65Dn but that the actual values differ from the ones shown in this paper. Importantly, we have conducted this study several times with data fully consi…
Figure 1B App protein
	2N			Ts65Dn
	140.693			169.25
	149.59			180.288
	143.333			179.247
	135.809			175.598
	132.324			183.207
Average	140.35			177.518
%	1			1.26483	it doesn't match with the figure and with the mean provided to the publication (it should be 143%)
Figure 1B AppCTFs
	2N			Ts65Dn
	76.711			97.488
	90.274			126.095
	87.615			149.594
	90.761			126.074
	78.659			125.987
Average	84.804			125.048
%	1			1.47455	it doesn't match with the figure and withthe mean provided to the publication (it should be 198%)
Figure 1B Abeta 40
	2N			Ts65Dn
	16.9242			26.6274
	16.0723			26.7848
	18.4565			26.4828
	17.529			28.6639
	18.195			26.0398
	17.9317			24.6191
Average	17.5181			26.5363
	1			1.51479

## Sheet: Figure 2
Figure 2A
	2N DS-01																					Ts65Dn DS-01															2N Vehicle
Pre the 1st injection	153	153	153	153	153	153	153	153	153	153	153	153	153	153	153	153	153	153	153	153	153	153*	153	153	153*	153	153	153	153	153	153	153	153*	153	153	153	153	153	153	153	153	153	153	153	153	153	153	153	153
Post the 4th injections	5408	8210	3845	10171	67696	47003	16346	39143	26844	27340	63587	22095	10452	3263	37510	9468	962	6465	54000	39919	34437	14565	29765	1723	29913	9609	23819	5682	25202	16434	48523	25755	8828	38607	15801	34157	153	153	153	153	153	153	153	153	153	153	153	912	153
Post the 6th injections	2174	4130	153	10216	22797	47600	13447	8694	15342	19585	18986	12555		1089	11551	808	153	8154	8787	11728	21259		12307	153		2754	2578	153	4735	153	12147	4777		12497	5951	4080	153	153	153	153	153	153	153	153	153	153	153	153	153
Grubbs' test outilers			2N DS-01	2N Vehicle	Ts65Dn DS-01	Ts65Dn Vehicle
Average		Pre the 1st injection	153	153	153	153
Average		Post the 4th injections	25436.4	21892.2	195.167	153
Average		Post the 6th injections	11960.4	5190.42	153	153
Figure 2B
	2N DS-01																					Ts65Dn DS-01															2N Vehicle
Pre the 1st injection	153	153	153	153	153	153	153	153	153	153	153	153	153	153	153	153	153	153	153	153	153	153	153	153	153	153	153	153	153	153	153	153	153	153	153	153	153	153	153	153	153	153	153	153	153	153	153	153	153
Post the 4th injection	12129	17003	11602	22539	115156	82004	23647	66498	47989	44838	119303	43196	36790	6989	61817	24526	2796	12926	89205	70231	58102	25693	52057	3417	39724	18844	35401	12484	39471	33341	78100	51353	15577	80037	27302	63520	153	153	153	153	153	153	153	153	153	153	153	786	153
Post the 6th injection	1892	4319	153	10444	17806	59290	17657	14993	20362	20997	18063	10890		1015	8364	697	153	8817	9250	10021	17737		10580	153		3047	3798	552	6900	528	18586	5033		11992	8086	4399	153	153	153	153	153	153	153	153	153	153	153	153	153
			2N DS-01	2N Vehicle	Ts65Dn DS-01	Ts65Dn Vehicle
Average		Pre the 1st injection	153	153	153	153
Average		Post the 4th injections	46156.5	38421.4	188.167	153
Average		Post the 6th injections	12646	6137.83	153	153
	Figure 2C
	2N DS-01	2N Vehicle	Ts65Dn DS-01	Ts65Dn Vehicle
	0.089	0.066	0.08	0.065
	0.14	0.069	1.712	0.073
	0.071	0.075	0.1	0.065
	0.078	0.065	0.36	0.067
	0.966	0.067	0.087	0.067
	0.178	0.066	0.136	0.07
	0.103	0.068	0.07	0.074
	0.083	0.181	0.195	0.067
	0.255	0.07	0.249	0.067
	0.069	0.065	0.461	0.066
	0.227	0.073	0.119	0.067
	0.097	0.078	0.164
	0.074	0.066	0.168
	0.071	0.065	0.203
	0.22	0.066
	0.079	0.07
	0.067	0.065
	0.068	0.07
	0.225
	0.572
	0.136
Average	0.18419	0.0747222	0.293143	0.068
	Figure 2D
	2N DS-01	2N Vehicle	Ts65Dn DS-01	Ts65Dn Vehicle
	0.205	0.093	0.662	0.079
	0.079	0.076	2.745	0.096
	0.313	0.094	0.08	0.119
	0.368	0.093	3.526	0.094
	0.095	0.092	2.208	0.081
	3.168	0.088	1.495	0.079
	0.689	0.115	1.148	0.087
	2.922	0.081	3.205	0.08
	1.09	0.077	3.627	0.085
	1.3	0.08	2.958	0.088
	2.577	0.089	0.372	0.114
	1.162	0.222	3.26
	0.311	0.081	0.891
	0.103	0.085	2.925
	3.168	0.087
	0.521	0.137
	0.113	0.104
	0.22	0.079
	3.599
	0.099
	0.116
Average	1.058	0.0985	2.07871	0.0910909
	Figure 2E
	2N DS-01	2N Vehicle	Ts65Dn DS-01	Ts65Dn Vehicle
	3.256	0.233	4.075	0.168
	1.995	0.133	4.005	0.44
	3.855	0.17	1.45	0.234
	3.975	0.186	3.964	0.201
	3.966	0.232	3.92	0.143
	3.395	0.184	3.977	0.32
	3.99	0.229	3.698	0.154
	3.878	0.539	3.989	0.164
	3.902	0.085	4.041	0.132
	3.965	0.266	3.986
	3.962	0.202	4.037
	3.195	2.197	3.846
	1.345	0.127	4.014
	3.974	0.222	4.082
	3.593	0.28	3.874
	0.888	0.21
	3.8	0.176
	3.914	0.101
	3.965
	3.881
Average	3.4347	0.320667	3.7972	0.217333
	Figure 2F
	2N DS-01	2N Vehicle	Ts65Dn DS-01	Ts65Dn Vehicle
	0.546	0.084	1.714	0.085
	2.628	0.103	0.619	0.083
	0.948	0.09	0.14	0.087
	2.589	0.09	1.72	0.094
	3.411	0.081	0.6	0.082
	3.444	0.089	1.415	0.081
	2.971	0.08	0.396	0.076
	3.141	0.105	0.176	0.075
	3.29	0.081	1.534	0.076
	2.77	0.085	1.487	0.079
	3.363	0.083	0.797	0.076
	3.015	0.184	2.052
	2.146	0.073	1.14
	0.574	0.081	2.569
	3.094	0.082
	1.033	0.078
	0.13	0.077
	0.112	0.073
	2.717
	2.003
	3.299
Average	2.24876	0.0899444	1.1685	0.0812727
	Figure 2G
	2N DS-01	2N Vehicle	Ts65Dn DS-01	Ts65Dn Vehicle
	0.66	0.218	0.365	0.21
	0.585	0.195		0.152
	0.936	0.198	0.294	0.201
	0.884	0.129	0.335	0.183
	1.007	0.185	0.977	0.171
	0.656	0.162
	1.095	0.279	0.178
	0.885	0.296	0.234	0.165
	0.703	0.169	0.707	0.155
	0.543	0.319	0.289	0.181
	2.396*	0.253	0.218	0.219
	0.153	0.415	0.299
	0.231	0.158	0.657	0.149
	0.181	0.15	0.469	0.196
	1.006	0.147	0.63
	1.435	0.196	0.381
	0.637	0.311	0.865
	0.628	0.176
	0.363
	1.098
	0.368
Average	0.7027	0.219778	0.459867	0.180182
	Figure 2H
	2N DS-01	2N Vehicle	Ts65Dn DS-01	Ts65Dn Vehicle
	0.15	0.067	0.089	0.069
	0.146	0.065	1.422	0.072
	0.074	0.067	0.158	0.07
	0.094	0.068	0.335	0.069
	1.35	0.066	0.098	0.068
	0.222	0.066	0.17	0.071
	0.154	0.072	0.084	0.068
	0.098	0.117	0.246	0.067
	0.29	0.069	0.339	0.068
	0.075	0.066	0.566	0.066
	0.255	0.067	0.167	0.066
	0.122	0.072	0.228
	0.081	0.072	0.194
	0.074	0.067	0.287
	0.258	0.068
	0.085	0.066
	0.069	0.067
	0.069	0.066
	0.285
	0.546
	0.191
Average	0.223238	0.0704444	0.313071	0.0685455
	Figure 2J
	2N DS-01	2N Vehicle	Ts65Dn DS-01	Ts65Dn Vehicle
	0.324	0.123	1.11	0.119
	0.103	0.107	3.071	0.129
	0.491	0.133	0.106	0.164
	0.674	0.13	3.475	0.12
	0.158	0.137	2.958	0.099
	3.337	0.124	2.624	0.106
	1.403	0.17	1.95	0.114
	3.234	0.115	3.329	0.101
	2.132	0.102	3.516	0.117
	2.353	0.117	3.144	0.119
	2.767	0.128	0.599	0.145
	1.446	0.192	3.376
	0.743	0.118	1.316
	0.104	0.119	3.165
	3.347	0.117
	0.61	0.161
	0.178	0.133
	0.413	0.107
	3.489
	0.119
	0.152
Average	1.31319	0.129611	2.40993	0.121182
	Figure 2K
	2N DS-01	2N Vehicle	Ts65Dn DS-01	Ts65Dn Vehicle
	2.502	0.173	3.939	0.171
	1.635	0.122	3.879	0.371
	3.619	0.142	1.027	0.246
	3.893	0.193	3.9	0.183
	3.925	0.158	3.92	0.155
	3.234	0.162	3.909	0.334
	3.965	0.21	3.643	0.161
	3.827	0.527	3.992	0.159
	3.924	0.09	3.955	0.177
	3.922	0.262	3.955
	3.931	0.194	4.026
	3.281	2.437	3.861
	1.324	0.122	3.946
	3.945	0.23	3.895
	3.146	0.257	4.14
	1.114	0.211
	3.787	0.217
	3.93	0.103
	3.971
	4.07
Average	3.34725	0.322778	3.73247	0.217444
	Figure 2M
	2N DS-01	2N Vehicle	Ts65Dn DS-01	Ts65Dn Vehicle
	1.264	0.085	2.15	0.083
	2.893	0.086	1.046	0.085
	1.773	0.091	0.264	0.089
	3.036	0.093	2.665	0.077
	3.405	0.079	1.186	0.081
	3.383	0.081	2.562	0.09
	3.196	0.082	1.096	0.081
	3.339	0.108	0.308	0.081
	3.349	0.078	2.497	0.086
	3.029	0.089	2.497	0.086
	3.353	0.092	1.718	0.082
	3.331	0.169	2.886
	3.308	0.073	2.034
	1.032	0.08	3.109
	3.292	0.086
	2.34	0.083
	0.31	0.081
	0.271	0.078
	3.264
	2.609
	3.361
Average	2.62562	0.0896667	1.85843	0.0837273
	Figure 2N
	2N DS-01	2N Vehicle	Ts65Dn DS-01	Ts65Dn Vehicle
	0.595	0.225	0.454	0.406
	0.69	0.265		0.217
	1.264	0.248	1.176	0.266
	1.05	0.298	0.261	0.25
	1.013	0.38	0.352	0.284
	0.657	0.261
	1.265	0.206	0.333
	1.062	0.236	0.845	0.248
	0.717	0.33	0.46	0.187
	0.673	0.313	0.703	0.221
	2.817*	0.399	0.424	0.269
	1.067	0.32	0.958
	0.81	0.222	0.347	0.313
	0.328	0.236	0.265	0.22
	1.413	0.479	0.41
	0.52	0.174	0.62
	0.214	0.239	0.588
	0.21	0.226
	1.565
	0.675
	0.451
Average	0.81195	0.280944	0.5464	0.261909
Grubbs' test outilers
[truncated: 16 more columns]

## Sheet: Figure 4
	Figure 4 A
	2N -DS-01	2N Vehicle	Ts65Dn DS-01	Ts65Dn Vehicle
	79.794	81.444	107.171	83.0874
	107.171	79.794	89.6082	111.883
	79.794	86.3544	113.447	341.642
	77.3124	76.4808	124.304	364.756
	85.5426	77.3124	265.188	322.516
	204.343	235.699	340.963	113.282
	281.879	244.867	356.611	118.886
	278.408	277.022	252.595	190.225
	245.573	226.492	53.8171	275.398
	218.665	243.461	63.9923	255.143
	77.682	54.7747	98.7756	38.3816
	40.5808	69.2604	146.83	40.5808
	63.9923	33.396	247.031	190.225
	70.1184	38.3816	219.457	178.372
	43.7857	49.9105	236.663	221.694
	221.14	188.463	226.162
	239.402	194.898	68.3892
	33.4488	196.64	39.4878
	165.64	211.556	74.3622
	187.876	222.816	94.2612
	60.3781	40.5808	172.953
	61.2896	47.9074	169.31
	33.4488	33.4488	165.026
	61.2896	33.4488	131.135
	66.6468	33.4488
	176.576	147.47
	209.286	144.903
	160.083	157.588
	181.955	135.122
	128.449	140.369
Average	131.385	126.777	160.731	189.738
	Figure 4 B
	2N -DS-01	2N Vehicle	Ts65Dn DS-01	Ts65Dn Vehicle
	257.895	335.669	493.508	435.164
	338.56	344.302	484.044	399.128
	320.984	308.966	401.762	1556.48
	308.966	380.437	442.675	1499.59
	344.302	352.823	1313.86	1426.79
	871.002	856.482	1351.75	467.9
	1019.77	806.85	1457.81	454.852
	1067.09	976.866	881.826	1641.82
	942.084	966.504	336.785	1941.13
	834.57	926.31	457.472	1856.51
	298.373	457.472	556.314	393.162
	431.059	513.962	511.434	384.886
	390.41	215.563	1817.18	1100.55
	508.906	242.088	1566.64	1409.5
	376.55	184.232	1653.63	1455.43
	1465.33	1298.95	1236.11
	1052.63	1102.6	404.105
	1387.45	1405.47	373.758
	1217.77	1411.48	395.908
	1158.37	1178.89	425.713
	301.382	328.06	1079.76
	417.655	348.302	1088.08
	393.162	368.155	1002.14
	373.758	301.382	864.732
	342.56	365.343
	1250.3	638.299
	1000.03	640.662
	1085.96	1094.28
	825.264	1019.04
	740.19	987.294
Average	710.745	678.557	858.208	1094.86
	Figure 4 C
	2N-DS-01-Abeta 42-cortex pg/g	2N-DS-01-Abeta 42-Hippocampus pg/g	2N-DS-01-Abeta 42-Cerebellum pg/g		Ts65Dn -DS-01-Abeta 42-cortex pg/g	Ts65Dn -DS-01-Abeta 42-Hippocampus pg/g	Ts65Dn -DS-01-Abeta 42-Cerebellum pg/g
	48.99	61.65	66.04		48.66	30.21	57.9
	65.79	32.2	67.04		40.69	35.92	33.43
	48.99	50.78	36.58		51.51	55.44	62.95
	47.46	55.65	67.04		56.44	82.41	79.8
	52.51	34.75	72.89		120.42	138.65	146.42
	125.45	175.49	193.13		154.82	123.17	143.33
	173.05	189.99	228.91		161.93	132.83	139.71
	170.91	26.54	175.09		114.7	126.94	111.02
	150.76	131.45	199.01
	134.24	149.1	140.49
Average	101.815	90.76	124.622		93.6463	90.6962	96.82
	Figure 4 D
	2N-DS-01-Abeta 40-cortex pg/g	2N-DS-01-Abeta 40-Hippocampus pg/g	2N-DS-01-Abeta 40-Cerebellum pg/g		Ts65Dn -DS-01-Abeta 40-cortex pg/g	Ts65Dn -DS-01-Abeta 40-Hippocampus pg/g	Ts65Dn -DS-01-Abeta 40-Cerebellum pg/g
	41.23	37.25	49.48		51.64	29.61	47.24
	54.12	53.81	68.57		50.65	40.23	43.69
	51.31	48.74	64.55		42.04	48.92	46.28
	49.39	63.53	61.36		46.32	44.97	49.77
	55.04	47.01	56.24		137.47	159.79	126.22
	139.24	182.92	205.28		141.44	137.76	127.2
	163.03	131.4	164.19		152.54	145.4	117.15
	170.59	173.2	178.3		92.27	108.69	101.09
	150.61	152.02	135.49
	133.42	144.6	121.53
Average	100.798	103.448	110.499		89.2963	89.4212	82.33
	Figure 4 E
	2N-DS-01	2N-Vehicle	Ts65Dn-DS-01	Ts65Dn-Vehicle
	47.733	58.276	51.772	133.055
	82.772	53.528	234.087	119.213
	67.341	32.936	238.824	101.308
	28.559	40.901	112.398	135.624
	85.015	74.055	124.275	107.493
	43.287	92.404	129.405	100.774
	127.199	48.482	108.352	131.526
	78.184		120.355	116.712
			79.007	99.891
			75.806	133.549
			131.154
			190.634
Average	70.0113	57.226	133.006	117.915
	Figure 4F
	Ts65Dn -ACI-14-Plasma Abeta	IgGtotal
	51.772	0.907
	234.087	3.746
	238.824	3.941
	112.398	0.336
	124.275	1.512
	129.405	3.412
	108.352	0.856
	120.355	0.955
	79.007	0.228
	75.806	1.924
	131.154	0.468
	190.634	3.525
Average	133.006	1.8175
	Figure 4 G
	Ts65Dn -ACI-14-Plasma Abeta	BrainAbeta42
	51.772	11
	234.087	9.4
	238.824	9.6
	112.398	8.4
	124.275	10.5
	129.405	8.6
	108.352	9.5
	120.355	10.5
	79.007	10.5
	75.806	10
	131.154	9.1
	190.634	8.4
Average	133.006	9.625

## Sheet: Figure 5
	Figure 5 B						colore code correspond to the color on the tab for Odysseqantif
	2N-DS-01	2N-Vehicle	Ts65DnDS-01	Ts65Dn-Vehicle
	0.418235	0.360084	0.518698	0.585385
	0.39689	0.362651	0.507137	0.602812
	0.372518	0.366531	0.552594	0.562848
	0.139004	0.053481	0.368548	0.108531
	0.157053	0.200805	0.185939	0.289309
	0.15637	0.150079	0.150826
	0.116368	0.132469	0.230922
	0.098975		0.179476
Average	0.231927	0.2323	0.336767	0.429777
	Figure 5 C
	2N-DS-01	2N-Vehicle	Ts65Dn-DS-01	Ts65Dn-Vehicle
	0.223258	0.182829	0.346891	0.441064
	0.20139	0.227002	0.363054	0.477603
	0.20614	0.243877	0.474489	0.515658
	0.149727	0.054284	0.217849	0.128502
	0.196334	0.249668	0.261492	0.346354
	0.174269	0.158389	0.157058
	0.106722	0.140889	0.280546
	0.100676		0.217499
Average	0.169815	0.179563	0.28986	0.381836
	Figure 5 D
	2N-DS-01	2N-Vehicle	Ts65Dn-DS-01	Ts65Dn-Vehicle
	0.0211836	0.0313076	0.0396777	0.016485
	0.0402027	0.0185117	0.0478468	0.0681599
	0.0293886	0.0205451	0.0194311	0.014739
	0.00742675	0.0134849	0.0337433	0.0166186
	0.00819796		0.0213575	0.0155471
			0.0222317
			0.0148213
			0.007111367*
Average	0.0212799	0.0209623	0.0284442	0.0263099
	Figure 5 E
	2N-DS-01	2N-Vehicle	Ts65Dn-DS-01	Ts65Dn-Vehicle
	0.0108559	0.0173591	0.0267654	0.00890034
	0.0283048	0.015909	0.0254591	0.0464713
	0.0193198	0.0198324	0.0154779	0.0168348
	0.011227	0.0116543	0.022805	0.0190509
	0.0120876		0.0213173	0.0172477
			0.0253245
			0.0174443
			0.01015906*
Average	0.016359	0.0161887	0.0220848	0.021701
	Grubbs' test outilers

## Sheet: OdysseAPPQuantif 1009
		Ponceau staining						Licor scan
		Quantification
		I.I.(K Counts)
		APP	C99	tubulin	APP over tubulin	C99 over tubulin	C99 over APP				APP over tubulin	C99 over tubulin
2N-DS-01	ctx 16	466986	503009	3.3595e+06	0.139004	0.149727	1.07714		2N-DS-01	ctx 16	0.139004	0.149727
2N-vehicle	ctx 1	158045	160417	2.95517e+06	0.0534807	0.0542836	1.01501		2N-DS-01	ctx 17	0.157053	0.196334
Ts65Dn -DS-01	ctx 5	522646	735013	2.81085e+06	0.185939	0.261492	1.40633		2N-DS-01	ctx 18	0.15637	0.174269
Ts65Dn -vehicle	ctx 12	277044	328023	2.55267e+06	0.108531	0.128502	1.18401		2N-DS-01	ctx 19	0.116368	0.106722
2N-DS-01	ctx 17	423539	529472	2.69679e+06	0.157053	0.196334	1.25011		2N-DS-01	ctx 20	0.098975	0.100676
2N-vehicle	ctx 2	521460	648350	2.59685e+06	0.200805	0.249668	1.24334		2N-vehicle	ctx 1	0.0534807	0.0542836
Ts65Dn -DS-01	ctx 6	340282	354341	2.25612e+06	0.150826	0.157058	1.04132		2N-vehicle	ctx 2	0.200805	0.249668
Ts65Dn -vehicle	ctx 15	863219	1.03343e+06	2.98373e+06	0.289309	0.346354	1.19718		2N-vehicle	ctx 3	0.150079	0.158389
2N-DS-01	ctx 18	400666	446528	2.56229e+06	0.15637	0.174269	1.11446		2N-vehicle	ctx 23	0.132469	0.140889
2N-vehicle	ctx 3	416594	439662	2.77583e+06	0.150079	0.158389	1.05537		Ts65Dn -DS-01	ctx 5	0.185939	0.261492
Ts65Dn -DS-01	ctx 26	799393	971176	3.46174e+06	0.230922	0.280546	1.21489		Ts65Dn -DS-01	ctx 6	0.150826	0.157058
2N-DS-01	ctx 19	351680	322527	3.02214e+06	0.116368	0.106722	0.917105		Ts65Dn -DS-01	ctx 26	0.230922	0.280546
2N-vehicle	ctx 23	526564	560034	3.975e+06	0.132469	0.140889	1.06356		Ts65Dn -DS-01	ctx 27	0.179476	0.217499
Ts65Dn -DS-01	ctx 27	610073	739321	3.39919e+06	0.179476	0.217499	1.21186		Ts65Dn -vehicle	ctx 12	0.108531	0.128502
2N-DS-01	ctx 20	335559	341326	3.39034e+06	0.098975	0.100676	1.01719		Ts65Dn -vehicle	ctx 15	0.289309	0.346354
	EPFL-089, B2, dtg	2.07288e+06	2.52579e+06	2.55417e+06

## Sheet: OdysseAPP Quantif 1001
				I.I.(K Counts)
				APP	tubulin	ratio
		Ts65Dn -DS-01	ctx 62	804718	1.55142e+06	0.518698
		2N-DS-01	ctx 54	598673	1.43143e+06	0.418235
		Ts65Dn -vehicle	ctx 52	1.0317e+06	1.76243e+06	0.585385
		2N-vehicle	ctx 68	416551	1.15682e+06	0.360084
		Ts65Dn -DS-01	ctx 64	648498	1.27874e+06	0.507137
		2N-DS-01	ctx 55	525216	1.32333e+06	0.39689
		Ts65Dn -vehicle	ctx 53	854342	1.41726e+06	0.602812
		2N-vehicle	ctx 49	490271	1.35191e+06	0.362651
		Ts65Dn -DS-01	ctx 65	967904	1.75156e+06	0.552594
		2N-DS-01	ctx 59	761152	2.04326e+06	0.372518
		Ts65Dn -vehicle	ctx 69	1.12753e+06	2.00326e+06	0.562848
		2N-vehicle	ctx 50	867283	2.36619e+06	0.366531
		Ts65Dn -DS-01	ctx 66	779903	2.11615e+06	0.368548
		B2		2.5578e+06	1.68735e+06	1.51587
				APP/tubulin
		2N-DS-01	ctx 54	0.418235
		2N-DS-01	ctx 55	0.39689
		2N-DS-01	ctx 59	0.372518
		2N-vehicle	ctx 68	0.360084
		2N-vehicle	ctx 49	0.362651
		2N-vehicle	ctx 50	0.366531
		Ts65Dn -DS-01	ctx 62	0.518698
		Ts65Dn -DS-01	ctx 64	0.507137
		Ts65Dn -DS-01	ctx 65	0.552594
		Ts65Dn -DS-01	ctx 66	0.368548
		Ts65Dn -vehicle	ctx 52	0.585385
		Ts65Dn -vehicle	ctx 53	0.602812
		Ts65Dn -vehicle	ctx 69	0.562848

## Sheet:  OdysseC99 Quantif 1001 
						I.I.(K Counts)
						c99	tubulin	ratio
				Ts65Dn -DS-01	ctx 62	583756	1.68282e+06	0.346891
				2N-DS-01	ctx 54	346007	1.54981e+06	0.223258
				Ts65Dn -vehicle	ctx 52	818980	1.85683e+06	0.441064
				2N-vehicle	ctx 68	209490	1.14583e+06	0.182829
				Ts65Dn -DS-01	ctx 64	453656	1.24955e+06	0.363054
				2N-DS-01	ctx 55	259736	1.28971e+06	0.20139
				Ts65Dn -vehicle	ctx 53	636958	1.33365e+06	0.477603
				2N-vehicle	ctx 49	284226	1.25209e+06	0.227002
				Ts65Dn -DS-01	ctx 65	737008	1.55327e+06	0.474489
				2N-DS-01	ctx 59	352934	1.71211e+06	0.20614
				Ts65Dn -vehicle	ctx 69	835706	1.62066e+06	0.515658
				2N-vehicle	ctx 50	465245	1.9077e+06	0.243877
				Ts65Dn -DS-01	ctx 66	396832	1.82159e+06	0.217849
				B2		9.8284e+06	1.48037e+06	6.63917
						c99/tubulin
				2N-DS-01	ctx 54	0.223258
				2N-DS-01	ctx 55	0.20139
				2N-DS-01	ctx 59	0.20614
				2N-vehicle	ctx 68	0.182829
				2N-vehicle	ctx 49	0.227002
				2N-vehicle	ctx 50	0.243877
				Ts65Dn -DS-01	ctx 62	0.346891
				Ts65Dn -DS-01	ctx 64	0.363054
				Ts65Dn -DS-01	ctx 65	0.474489
				Ts65Dn -DS-01	ctx 66	0.217849
				Ts65Dn -vehicle	ctx 52	0.441064
				Ts65Dn -vehicle	ctx 53	0.477603
				Ts65Dn -vehicle	ctx 69	0.515658

## Sheet: Odysse Quantifcoh1 a b CTF 1211
	Quantification
		I.I.(K Counts)
		a-CTF	b-CTF	tubulin	a-CTF over tubulin	b-CTF over tubulin					a-CTF over tubulin	b-CTF over tubulin
Ts65Dn -DS-01	ctx 27	96260.7	64934.7	2426065	0.0396777	0.0267654			2N-DS-01	ctx 16	0.0211836	0.0108559
2N-DS-01	ctx 16	48341.2	24773.2	2282016	0.0211836	0.0108559			2N-DS-01	ctx 17	0.0402027	0.0283048
2N-vehicle	ctx 2	68428.5	37941.5	2185678	0.0313077	0.0173591			2N-DS-01	ctx 18	0.0293886	0.0193198
Ts65Dn -DS-01	ctx 5	94038.7	50037.7	1965411	0.0478468	0.0254591			2N-vehicle	ctx 2	0.0313077	0.0173591
Ts65Dn -vehicle	ctx 12	29194	15762	1770944	0.016485	0.00890034			2N-vehicle	ctx 3	0.0185117	0.015909
2N-DS-01	ctx 17	84055.8	59179.8	2090800	0.0402027	0.0283048			Ts65Dn -DS-01	ctx 27	0.0396777	0.0267654
2N-vehicle	ctx 3	37723.7	32419.7	2037826	0.0185117	0.015909			Ts65Dn -DS-01	ctx 5	0.0478468	0.0254591
Ts65Dn -DS-01	ctx 6	35512.6	28287.6	1827617	0.0194311	0.0154779			Ts65Dn -DS-01	ctx 6	0.0194311	0.0154779
Ts65Dn -vehicle	ctx 15	117523	80126.7	1724220	0.0681599	0.0464713			Ts65Dn -DS-01	ctx 26	0.0337433	0.022805
2N-DS-01	ctx 18	52281	34369	1778956	0.0293886	0.0193198			Ts65Dn -vehicle	ctx 12	0.016485	0.00890034
Ts65Dn -DS-01	ctx 26	73092.9	49398.9	2166147	0.0337433	0.022805			Ts65Dn -vehicle	ctx 15	0.0681599	0.0464713

## Sheet: Odysse QuatifcohII ab-CTF1211
		Quantification
		I.I.(K Counts)
		a-CTF	b-CTF	tubulin	a-CTF over tubulin	b-CTF over tubulin					a-CTF over tubulin	b-CTF over tubulin
Ts65Dn -DS-01	ctx 62	53435.8	53335.2	2501969	0.0213575	0.0213173			2N-DS-01	ctx 59	0.00742675	0.011227
Ts65Dn -vehicle	ctx 52	32238.5	36822.5	2187284	0.014739	0.0168348			2N-DS-01	ctx 60	0.00819796	0.0120876
2N-DS-01	ctx 59	13343.7	20171.7	1796712	0.00742675	0.011227			2N-vehicle	ctx 49	0.0205451	0.0198324
2N-vehicle	ctx 49	37273.7	35980.7	1814243	0.0205451	0.0198324			2N-vehicle	ctx 68	0.0134849	0.0116543
Ts65Dn -DS-01	ctx 64	35919.5	40916.5	1615686	0.0222317	0.0253245			Ts65Dn -DS-01	ctx 62	0.0213575	0.0213173
Ts65Dn -vehicle	ctx 53	35821.7	41064.7	2155526	0.0166186	0.0190509			Ts65Dn -DS-01	ctx 64	0.0222317	0.0253245
2N-DS-01	ctx 60	19723.5	29081.5	2405900	0.00819796	0.0120876			Ts65Dn -DS-01	ctx 65	0.0148213	0.0174443
2N-vehicle	ctx 68	32271.4	27890.4	2393144	0.0134849	0.0116543			Ts65Dn -DS-01	ctx 66	0.00711137	0.0101591
Ts65Dn -DS-01	ctx 65	37937.4	44651.4	2559661	0.0148213	0.0174443			Ts65Dn -vehicle	ctx 52	0.014739	0.0168348
Ts65Dn -vehicle	ctx 69	45210	50155	2907928	0.0155472	0.0172477			Ts65Dn -vehicle	ctx 53	0.0166186	0.0190509
Ts65Dn -DS-01	ctx 66	21700.3	31000.3	3051490	0.00711137	0.0101591			Ts65Dn -vehicle	ctx 69	0.0155472	0.0172477

## Sheet: Figure 6
	Figure 6 A
	2N Vehicle	Ts65Dn Vehicle	2N DS-01	Ts65Dn DS-01
	1015.29	1786.82	725.324	2017.9
	1171.59	2023.58	1323.91	1568.93
	1339.55	1730.69	1211.74	1931.23
	707.765	1743.53	1289.5	854.688
	894.291	2307.55	725.394	1819.93
	1240.24	1694.15	1694.04	1767.66
	1601.57	2113.14	827.771	869.272
	629.434	2754.86	799.226	1207
	784.072	1406.74	1174.53	1688.87
	944.26	2728.23	1303.1	1660.85
	1910.06		774.761	961.804
	826.865		1205.09	2586.04
	1144.05		1046.79	2184.67
	1603.21		1405.33
	1228.78		1200.99
	1910.2		1117.88
	1382.04		1257.59
	1313.8		1008.25
			670.186
			1065.88
Average	1202.62	2028.93	1091.36	1624.53
	Figure 6 B
	2N DS-01	2N Vehicle	Ts65Dn DS-01	TS65Dn Vehicle
	61.9	51.16	54.12	31.79
	74.36	52.61	60.09	49.49
	66.87	47.52	62.07	54.9
	78.72	57.5	72.82	33.33
	69.82	80.19	78.06	62.02
	80.35	67.36	67.91	74.4
	58.88	75.11	69	74.94
	76.87	85.41	53.89	62.67
	65.95	75.13	75.91	58
	77.55	65.62	70.95	61.2
	76.06	41.51	75.83	55.32
	65.88	59.3	53.56
	53.05	63.51	84.36
	78.01	58.69
	73.57	76.04
	69.33	51.49
	77.89	73.91
	75.36	57.12
	72.69
	63.69
Average	70.84	63.2878	67.5823	56.1873
	Figure 6 C
	RI %	40 day post 6th inj IgG-Abeta40
2N DS-01	61.9	1892
2N DS-01	74.36	4319
2N DS-01	66.87	153
2N DS-01	78.72	10444
2N DS-01	69.82	17806
2N DS-01	80.35
2N DS-01	58.88	17657
2N DS-01	76.87	14993
2N DS-01	65.95	20362
2N DS-01	77.55	20997
2N DS-01	76.06	18063
2N DS-01	65.88	10890
2N DS-01	53.05	1015
2N DS-01	78.01	8364
2N DS-01	73.57	697
2N DS-01	69.33	153
2N DS-01	77.89	8817
2N DS-01	75.36	9250
2N DS-01	72.69	10021
2N DS-01	63.69	17737
2N Vehicle	51.16	153
2N Vehicle	52.61	153
2N Vehicle	47.52	153
2N Vehicle	57.5	153
2N Vehicle	80.19	153
2N Vehicle	67.36	153
2N Vehicle	75.11	153
2N Vehicle	85.41	153
2N Vehicle	75.13	153
2N Vehicle	65.62	153
2N Vehicle	41.51	153
2N Vehicle	59.3	153
2N Vehicle	63.51	153
2N Vehicle	58.69	153
2N Vehicle	76.04	153
2N Vehicle	51.49	153
2N Vehicle	73.91	153
2N Vehicle	57.12	153
Ts65Dn DS-01	54.12	10580
Ts65Dn DS-01	60.09	153
Ts65Dn DS-01	62.07
Ts65Dn DS-01	72.82	3047
Ts65Dn DS-01	78.06	3798
Ts65Dn DS-01	67.91	552
Ts65Dn DS-01	69	6900
Ts65Dn DS-01	53.89	528
Ts65Dn DS-01	75.91	18586
Ts65Dn DS-01	70.95	5033
Ts65Dn DS-01	75.83	11992
Ts65Dn DS-01	53.56	8086
Ts65Dn DS-01	84.36	4399
TS65Dn Vehicle	31.79	153
TS65Dn Vehicle	49.49
TS65Dn Vehicle	54.9	153
TS65Dn Vehicle	33.33	153
TS65Dn Vehicle	62.02	153
TS65Dn Vehicle	74.4	153
TS65Dn Vehicle	74.94	153
TS65Dn Vehicle	62.67	153
TS65Dn Vehicle	58	153
TS65Dn Vehicle	61.2	153
TS65Dn Vehicle	55.32	153
	Figure 6 D
	Fz-tr 2N -DS-01	Fz-tr 2N Vehicle	Fz-tr Ts65Dn -DS-01	Fz-tr Ts65Dn Vehicle	Fz-cued 2N -DS-01	Fz-cued 2N Vehicle	Fz-cued Ts65Dn -DS-01	Fz-cued Ts65Dn Vehicle	Fz-ctx 2N -DS-01	Fz-ctx 2N Vehicle	Fz-ctx Ts65Dn -DS-01	Fz-ctx Ts65Dn Vehicle
	29.75	28.64	29.21	32.42	32.89	37.15	19.36	35.34	17.19	70.17	6.68	5.25
	32.34	25.67	37.64	20.4	23.01	42.6	34.97	10.3	21.91	48.53	2.14	2.94
	16.7	14.87	30.28	35.93	29.58	12.03	23.49	53.28	8.46	31.52	16.65	16.03
	24.64	37.07	55.19	30.78	37.11	34.86	31.18	19.81	2.85	56.01	71.68	22.35
	13.16	14.68	19.46	25.67	33.74	15.75	10.3	18.53	38.02	8.19	32.5	13.71
	35.75	26.54	29.48	41.59	32.73	20.66	28.03	13.99	59.22	29.65	49.87	18.79
	40.56	27.77	45.31	21.85	31.5	16.02	37.11	28.99	24.13	18.7	22.26	11.04
	20.06	41	16.51	7.78	29.52	44.85	29.26	18.58	13.36	49.33	8.1	10.69
	41.8	14.3	33.22	11.02	30.86	25.89	20.82	15.86	82.9	22.35	23.95	13.45
	14.38	14.15	23.53	35.81	16.44	9.41	39.14	25.79	38.74	21.46	23.42	12.56
	42.49	10.45	21.43	28.57	59.9	11.49	26.86	13.77	70.35	10.77	43.9	20.66
	34.63	34.94	10.26		23.01	28.31	2.67		33.84	18.97	4.45
	13.08	18.65			19.59	15.92			20.21	13.36
	7.7	35.09			8.06	26.11			13.98	52.27
	41.88	26.24			38.65	25.63			57.88	22.35
	20.67	28.15			33.8	11.85			17.19	16.21
	20.1	14.91			15.64	11.75			32.77	38.2
	34.71	29.48			30.49	28.46			72.04	27.96
	33.1				16.44				18.88
	17.47				14.9				20.66
Average	26.7485	24.5889	29.2933	26.5291	27.893	23.2633	25.2658	23.1127	33.229	30.8889	25.4667	13.4064

[truncated: 2 more sheets: Figure 7, Figure 8]
