# Supplementary material for: Correction: An Anti-β-Amyloid vaccine for treating cognitive deficits in a mouse model of down syndrome
Source: PLoS One. 2025 May 12;20(5):e0324280. doi: 10.1371/journal.pone.0324280 (PMC12068576; doi:10.1371/journal.pone.0324280)
Supplement: S4 File — (XLSX) [file pone.0324280.s004.xlsx]

## Sheet: Sheet1
Exported RQ Study Sample Summary and Well Information
Document Name: Plate1
Plate Type: ddCt Study
Instrument Type: Applied Biosystems 7300 Real-Time PCR System
Thermal Cycler Profile
Stage	Repetitions	Temperature	Time	Ramp Rate	Auto Increment
1	1	95.0 ∞C	10:00:00	100
2	40	95.0 ∞C	00:15:00	100
		60.0 ∞C	01:00:00	100
3 (Dissociation)	1	95.0 ∞C	00:15:00	Auto
		60.0 ∞C	00:20:00	Auto
		95.0 ∞C	00:15:00	Auto
		60.0 ∞C	00:15:00	Auto
2700 Mode
Data Collection : Stage 2 Step 2
PCR Volume: 25 µL
Calibrator	2N 1
Endogenous Control	GAPDH
RQ Min/Max Calculation Type	Advanced
Confidence	0.95
											Relative Expression Ratio of TS65Dn to 2N
Plate	Well ID	Well	Sample	Detector	Task	Ct	average Ct	ΔCt = Ct_APP − Ct_GAPDH	ΔΔCt = ΔCt_Ts65Dn − ΔCt_2N	2^−ΔΔCt	TS65Dn/2N=1.42
APP PCR 020915	1	A1	2N 1	GAPDH	ENDO	15.029
APP PCR 020915	2	A2	2N 1	GAPDH	ENDO	14.875
APP PCR 020915	3	A3	2N 1	GAPDH	ENDO	14.868
APP PCR 020915	4	A4	2N 1	GAPDH	ENDO	14.81	14.8955
APP PCR 020915	5	A5	2N 1	APP1 sybr green	Target	15.811
APP PCR 020915	6	A6	2N 1	APP1 sybr green	Target	15.824
APP PCR 020915	7	A7	2N 1	APP1 sybr green	Target	15.842
APP PCR 020915	8	A8	2N 1	APP1 sybr green	Target	15.844	15.8302	0.93475	0.030875	0.978826
APP PCR 020915	9	A9	2N 1	S100B	Target	20.928
APP PCR 020915	10	A10	2N 1	S100B	Target	21.018
APP PCR 020915	11	A11	2N 1	S100B	Target	21.004
APP PCR 020915	12	A12	2N 1	S100B	Target	21.395
APP PCR 020915	13	B1	2N 4	GAPDH	ENDO	14.997
APP PCR 020915	14	B2	2N 4	GAPDH	ENDO	14.729
APP PCR 020915	15	B3	2N 4	GAPDH	ENDO	14.688
APP PCR 020915	16	B4	2N 4	GAPDH	ENDO	14.71	14.781
APP PCR 020915	17	B5	2N 4	APP1 sybr green	Target	15.673
APP PCR 020915	18	B6	2N 4	APP1 sybr green	Target	15.658
APP PCR 020915	19	B7	2N 4	APP1 sybr green	Target	15.635
APP PCR 020915	20	B8	2N 4	APP1 sybr green	Target	15.65	15.654	0.873	-0.030875	1.02163
APP PCR 020915	21	B9	2N 4	S100B	Target	20.855
APP PCR 020915	22	B10	2N 4	S100B	Target	20.939
APP PCR 020915	23	B11	2N 4	S100B	Target	21.006
APP PCR 020915	24	B12	2N 4	S100B	Target	20.964
APP PCR 020915	25	C1	Ts65Dn 5	GAPDH	ENDO	14.9
APP PCR 020915	26	C2	Ts65Dn 5	GAPDH	ENDO	14.871
APP PCR 020915	27	C3	Ts65Dn 5	GAPDH	ENDO	14.856
APP PCR 020915	28	C4	Ts65Dn 5	GAPDH	ENDO	14.823	14.8625
APP PCR 020915	29	C5	Ts65Dn 5	APP1 sybr green	Target	15.283
APP PCR 020915	30	C6	Ts65Dn 5	APP1 sybr green	Target	15.332
APP PCR 020915	31	C7	Ts65Dn 5	APP1 sybr green	Target	15.268
APP PCR 020915	32	C8	Ts65Dn 5	APP1 sybr green	Target	15.291	15.2935	0.431	-0.472875	1.38787
APP PCR 020915	33	C9	Ts65Dn 5	S100B	Target	20.702
APP PCR 020915	34	C10	Ts65Dn 5	S100B	Target	20.807
APP PCR 020915	35	C11	Ts65Dn 5	S100B	Target	20.855
APP PCR 020915	36	C12	Ts65Dn 5	S100B	Target	20.792
APP PCR 020915	37	D1	Ts65Dn 10	GAPDH	ENDO	15.281
APP PCR 020915	38	D2	Ts65Dn 10	GAPDH	ENDO	15.306
APP PCR 020915	39	D3	Ts65Dn 10	GAPDH	ENDO	15.244
APP PCR 020915	40	D4	Ts65Dn 10	GAPDH	ENDO	15.245	15.269
APP PCR 020915	41	D5	Ts65Dn 10	APP1 sybr green	Target	15.646
APP PCR 020915	42	D6	Ts65Dn 10	APP1 sybr green	Target	15.619
APP PCR 020915	43	D7	Ts65Dn 10	APP1 sybr green	Target	15.661
APP PCR 020915	44	D8	Ts65Dn 10	APP1 sybr green	Target	15.614	15.635	0.366	-0.537875	1.45183
APP PCR 020915	45	D9	Ts65Dn 10	S100B	Target	21.034
APP PCR 020915	46	D10	Ts65Dn 10	S100B	Target	21.065
APP PCR 020915	47	D11	Ts65Dn 10	S100B	Target	21.099
APP PCR 020915	48	D12	Ts65Dn 10	S100B	Target	21.078
